# Supplementary material for: H19 potentiates let-7 family expression through reducing PTBP1 binding to their precursors in cholestasis
Source: Cell Death Dis. 2019 Feb 18;10(3):168. doi: 10.1038/s41419-019-1423-6 (PMC6379488; doi:10.1038/s41419-019-1423-6)
Supplement: Supplementary file 10 — Supplementary EXCEL file [file 41419_2019_1423_MOESM10_ESM.xlsx]

## Sheet: orignal-count
																Average counts					Fold of Null-Sham
MiRNA	1_s0_L001_R1_001_trimmed.fastqS.bam	2_s0_L001_R1_001_trimmed.fastqS.bam	3_s0_L001_R1_001_trimmed.fastqS.bam	4_s1_L001_R1_001_trimmed.fastqS.bam	5_s1_L001_R1_001_trimmed.fastqS.bam	6_s1_L001_R1_001_trimmed.fastqS.bam	7_s1_L001_R1_001_trimmed.fastqS.bam	8_s1_L001_R1_001_trimmed.fastqS.bam	9_s1_L001_R1_001_trimmed.fastqS.bam	10_s1_L001_R1_001_trimmed.fastqS.bam	11_s1_L001_R1_001_trimmed.fastqS.bam	12_s1_L001_R1_001_trimmed.fastqS.bam	13_s1_L001_R1_001_trimmed.fastqS.bam	14_s1_L001_R1_001_trimmed.fastqS.bam		Null-Sham	Null-BDL	H19-Sham	H19-BDL		Null-Sham	Null-BDL	H19-Sham	H19-BDL
mmu-let-7a-1-3p	4	2	5	4	4	7	20	6	8	19	18	35	21	15		3.66667	8.75	11	22.25		1	2.38636	3	6.06818
mmu-let-7a-5p	189	346	309	322	426	304	852	453	613	595	965	1132	971	1528		281.333	476	553.667	1149		1	1.69194	1.96801	4.08412
mmu-let-7b-3p	5	7	17	3	3	4	7	11	18	21	10	31	29	21		9.66667	4.25	16.6667	22.75		1	0.439655	1.72414	2.35345
mmu-let-7b-5p	47	96	134	67	107	82	204	130	130	182	187	194	356	394		92.3333	115	147.333	282.75		1	1.24549	1.59567	3.06227
mmu-let-7c-2-3p	4	2	5	4	4	7	20	6	8	19	18	35	21	15		3.66667	8.75	11	22.25		1	2.38636	3	6.06818
mmu-let-7c-5p	132	311	329	176	221	156	550	369	463	619	577	620	583	856		257.333	275.75	483.667	659		1	1.07157	1.87953	2.56088
mmu-let-7d-3p	18	24	26	19	28	21	40	39	60	67	46	78	87	98		22.6667	27	55.3333	77.25		1	1.19118	2.44118	3.40809
mmu-let-7d-5p	43	52	59	72	93	77	166	107	131	105	162	132	245	302		51.3333	102	114.333	210.25		1	1.98701	2.22727	4.09578
mmu-let-7e-3p	0	1	0	0	1	0	2	1	1	0	5	2	1	2		0.333333	0.75	0.666667	2.5		1	2.25	2	7.5
mmu-let-7e-5p	9	23	13	14	24	20	40	17	31	24	35	37	63	77		15	24.5	24	53		1	1.63333	1.6	3.53333
mmu-let-7f-1-3p	4	0	2	3	0	2	5	0	3	4	8	6	10	9		2	2.5	2.33333	8.25		1	1.25	1.16667	4.125
mmu-let-7f-2-3p	0	0	3	0	2	1	0	3	2	1	0	3	0	6		1	0.75	2	2.25		1	0.75	2	2.25
mmu-let-7f-5p	288	553	546	422	723	551	1810	814	1123	1219	1851	1961	1931	2791		462.333	876.5	1052	2133.5		1	1.89582	2.27541	4.61464
mmu-let-7g-3p	0	5	1	0	3	2	5	0	2	5	7	3	3	10		2	2.5	2.33333	5.75		1	1.25	1.16667	2.875
mmu-let-7g-5p	187	469	363	347	436	330	883	553	853	935	1246	1525	1196	2002		339.667	499	780.333	1492.25		1	1.46909	2.29735	4.39328
mmu-let-7i-3p	0	0	0	2	0	0	3	0	1	0	4	6	3	4		0	1.25	0.333333	4.25		#DIV/0!	#DIV/0!	#DIV/0!	#DIV/0!
mmu-let-7i-5p	40	63	85	81	160	97	340	122	187	222	436	379	529	660		62.6667	169.5	177	501		1	2.70479	2.82447	7.99468
mmu-miR-100-5p	403	646	440	495	499	268	430	707	928	1360	802	1113	1434	2083		496.333	423	998.333	1358		1	0.85225	2.01142	2.73606
mmu-miR-101a-3p	60	80	189	48	144	137	440	153	394	365	268	189	433	394		109.667	192.25	304	321		1	1.75304	2.77204	2.92705
mmu-miR-101b-3p	123	222	274	111	341	308	718	267	591	600	572	383	764	901		206.333	369.5	486	655		1	1.79079	2.35541	3.17447
mmu-miR-101b-5p	0	0	0	0	2	0	1	2	4	3	0	0	6	0		0	0.75	3	1.5		#DIV/0!	#DIV/0!	#DIV/0!	#DIV/0!
mmu-miR-101c	60	80	189	48	144	137	440	153	394	365	268	189	433	394		109.667	192.25	304	321		1	1.75304	2.77204	2.92705
mmu-miR-103-3p	26	49	59	59	86	46	200	96	149	109	139	120	214	273		44.6667	97.75	118	186.5		1	2.18843	2.64179	4.17537
mmu-miR-106b-3p	0	2	2	3	4	2	8	0	1	1	12	4	17	11		1.33333	4.25	0.666667	11		1	3.1875	0.5	8.25
mmu-miR-106b-5p	7	3	6	6	13	24	30	11	21	18	55	40	64	65		5.33333	18.25	16.6667	56		1	3.42188	3.125	10.5
mmu-miR-107-3p	3	15	29	16	21	13	56	27	62	38	38	30	48	38		15.6667	26.5	42.3333	38.5		1	1.69149	2.70213	2.45745
mmu-miR-10a-3p	0	0	0	0	0	1	1	0	1	4	0	0	0	0		0	0.5	1.66667	0		#DIV/0!	#DIV/0!	#DIV/0!	#DIV/0!
mmu-miR-10a-5p	12186	19307	15937	14336	13088	15243	21683	20904	24828	38263	25144	27957	52692	68041		15810	16087.5	27998.3	43458.5		1	1.01755	1.77093	2.7488
mmu-miR-10b-5p	96	211	59	220	210	261	247	392	327	174	489	499	1370	892		122	234.5	297.667	812.5		1	1.92213	2.43989	6.65984
mmu-miR-1191a	0	0	0	2	0	0	0	1	0	0	3	0	0	9		0	0.5	0.333333	3		#DIV/0!	#DIV/0!	#DIV/0!	#DIV/0!
mmu-miR-1193-3p	0	0	0	0	0	0	0	0	0	0	0	1	4	2		0	0	0	1.75		#DIV/0!	#DIV/0!	#DIV/0!	#DIV/0!
mmu-miR-1194	0	4	0	3	0	0	5	3	3	1	0	2	1	11		1.33333	2	2.33333	3.5		1	1.5	1.75	2.625
mmu-miR-1195	0	2	0	1	0	0	1	0	0	1	1	1	2	10		0.666667	0.5	0.333333	3.5		1	0.75	0.5	5.25
mmu-miR-1198-5p	1	2	5	0	3	0	8	10	4	1	1	4	2	4		2.66667	2.75	5	2.75		1	1.03125	1.875	1.03125
mmu-miR-122-3p	17	27	37	35	41	43	79	32	43	94	65	101	137	127		27	49.5	56.3333	107.5		1	1.83333	2.08642	3.98148
mmu-miR-122-5p	1194	1617	1519	2171	2980	2368	3873	2459	2634	3727	3502	5298	6194	7691		1443.33	2848	2940	5671.25		1	1.97321	2.03695	3.92927
mmu-miR-1224-3p	0	0	0	0	0	0	0	0	0	0	0	0	1	8		0	0	0	2.25		#DIV/0!	#DIV/0!	#DIV/0!	#DIV/0!
mmu-miR-1249-3p	0	0	4	0	3	7	1	0	0	2	0	4	1	8		1.33333	2.75	0.666667	3.25		1	2.0625	0.5	2.4375
mmu-miR-125a-5p	49	54	43	45	64	51	100	61	61	83	80	69	137	191		48.6667	65	68.3333	119.25		1	1.33562	1.40411	2.45034
mmu-miR-125b-2-3p	2	4	0	1	0	1	8	1	5	8	7	6	0	3		2	2.5	4.66667	4		1	1.25	2.33333	2
mmu-miR-125b-5p	24	24	26	32	41	24	43	29	63	61	62	46	128	310		24.6667	35	51	136.5		1	1.41892	2.06757	5.53378
mmu-miR-1264-5p	0	0	0	0	0	0	0	0	0	0	0	4	0	0		0	0	0	1		#DIV/0!	#DIV/0!	#DIV/0!	#DIV/0!
mmu-miR-126a-3p	22	52	32	45	63	22	65	55	76	123	85	78	137	225		35.3333	48.75	84.6667	131.25		1	1.37972	2.39623	3.71462
mmu-miR-126a-5p	66	107	264	56	102	74	263	167	395	654	243	283	288	360		145.667	123.75	405.333	293.5		1	0.849542	2.78261	2.01487
mmu-miR-127-3p	7	9	7	18	30	13	17	14	12	14	24	25	93	71		7.66667	19.5	13.3333	53.25		1	2.54348	1.73913	6.94565
mmu-miR-128-3p	0	0	0	0	2	0	1	1	0	0	2	6	5	5		0	0.75	0.333333	4.5		#DIV/0!	#DIV/0!	#DIV/0!	#DIV/0!
mmu-miR-130a-3p	9	15	10	4	15	15	36	10	28	22	35	36	31	56		11.3333	17.5	20	39.5		1	1.54412	1.76471	3.48529
mmu-miR-130b-3p	0	0	0	0	0	0	0	0	0	1	5	1	0	1		0	0	0.333333	1.75		#DIV/0!	#DIV/0!	#DIV/0!	#DIV/0!
mmu-miR-132-3p	1	0	4	2	3	5	6	1	3	3	11	12	18	21		1.66667	4	2.33333	15.5		1	2.4	1.4	9.3
mmu-miR-132-5p	0	0	0	0	0	0	0	0	0	0	0	1	2	0		0	0	0	0.75		#DIV/0!	#DIV/0!	#DIV/0!	#DIV/0!
mmu-miR-133a-3p	0	3	1	1	0	0	0	1	3	3	0	4	9	4		1.33333	0.25	2.33333	4.25		1	0.1875	1.75	3.1875
mmu-miR-134-5p	0	0	0	2	3	0	4	0	3	1	1	0	5	8		0	2.25	1.33333	3.5		#DIV/0!	#DIV/0!	#DIV/0!	#DIV/0!
mmu-miR-136-5p	0	3	0	1	3	4	2	1	0	1	4	1	5	21		1	2.5	0.666667	7.75		1	2.5	0.666667	7.75
mmu-miR-137-3p	4	1	3	1	0	0	4	2	1	1	3	8	1	16		2.66667	1.25	1.33333	7		1	0.46875	0.5	2.625
mmu-miR-139-5p	6	2	4	1	13	4	5	13	8	22	3	20	47	28		4	5.75	14.3333	24.5		1	1.4375	3.58333	6.125
mmu-miR-140-3p	9	22	38	68	25	22	64	20	48	53	66	69	103	115		23	44.75	40.3333	88.25		1	1.94565	1.75362	3.83696
mmu-miR-140-5p	1	0	1	1	0	0	5	1	7	5	5	10	9	12		0.666667	1.5	4.33333	9		1	2.25	6.5	13.5
mmu-miR-141-3p	0	0	0	0	2	0	1	0	4	0	2	6	6	2		0	0.75	1.33333	4		#DIV/0!	#DIV/0!	#DIV/0!	#DIV/0!
mmu-miR-142a-3p	1	2	2	1	10	5	10	6	2	13	29	5	25	59		1.66667	6.5	7	29.5		1	3.9	4.2	17.7
mmu-miR-142a-5p	8	5	13	12	18	12	37	10	31	51	66	27	49	104		8.66667	19.75	30.6667	61.5		1	2.27885	3.53846	7.09615
mmu-miR-143-3p	275	367	477	279	531	311	698	414	707	933	925	738	1768	2349		373	454.75	684.667	1445		1	1.21917	1.83557	3.87399
mmu-miR-143-5p	0	0	0	0	0	0	0	0	0	1	0	0	1	2		0	0	0.333333	0.75		#DIV/0!	#DIV/0!	#DIV/0!	#DIV/0!
mmu-miR-144-3p	0	0	0	0	0	0	0	0	1	0	0	2	0	2		0	0	0.333333	1		#DIV/0!	#DIV/0!	#DIV/0!	#DIV/0!
mmu-miR-144-5p	3	2	2	0	3	1	2	2	6	11	7	1	3	2		2.33333	1.5	6.33333	3.25		1	0.642857	2.71429	1.39286
mmu-miR-145a-3p	1	7	10	1	10	11	9	16	11	17	28	34	28	65		6	7.75	14.6667	38.75		1	1.29167	2.44444	6.45833
mmu-miR-145a-5p	7	10	5	8	11	7	12	6	8	16	16	15	28	39		7.33333	9.5	10	24.5		1	1.29545	1.36364	3.34091
mmu-miR-146a-5p	25	35	29	23	19	18	22	36	52	72	46	56	90	226		29.6667	20.5	53.3333	104.5		1	0.691011	1.79775	3.52247
mmu-miR-146b-5p	7	9	24	30	46	33	27	9	15	16	53	44	256	199		13.3333	34	13.3333	138		1	2.55	1	10.35
mmu-miR-147-3p	0	0	0	0	0	0	0	0	0	0	3	0	0	2		0	0	0	1.25		#DIV/0!	#DIV/0!	#DIV/0!	#DIV/0!
mmu-miR-148a-3p	1053	1389	1574	1131	1164	919	1836	1861	2730	3214	2132	2592	3340	4229		1338.67	1262.5	2601.67	3073.25		1	0.943103	1.94348	2.29575
mmu-miR-148a-5p	0	2	2	2	2	3	6	2	4	8	2	4	7	19		1.33333	3.25	4.66667	8		1	2.4375	3.5	6
mmu-miR-148b-3p	517	351	638	1756	385	648	499	283	395	598	719	1189	1071	1454		502	822	425.333	1108.25		1	1.63745	0.847278	2.20767
mmu-miR-148b-5p	0	0	0	0	0	0	0	0	0	0	1	1	0	2		0	0	0	1		#DIV/0!	#DIV/0!	#DIV/0!	#DIV/0!
mmu-miR-149-3p	0	0	0	0	0	0	0	0	0	0	0	0	0	0		0	0	0	0		#DIV/0!	#DIV/0!	#DIV/0!	#DIV/0!
mmu-miR-149-5p	0	0	0	0	0	0	1	1	7	1	1	5	3	1		0	0.25	3	2.5		#DIV/0!	#DIV/0!	#DIV/0!	#DIV/0!
mmu-miR-150-3p	0	0	0	0	0	0	0	0	0	0	0	0	0	0		0	0	0	0		#DIV/0!	#DIV/0!	#DIV/0!	#DIV/0!
mmu-miR-150-5p	5	4	4	4	2	4	2	3	4	7	5	10	8	19		4.33333	3	4.66667	10.5		1	0.692308	1.07692	2.42308
mmu-miR-151-3p	46	128	120	151	98	99	183	125	166	170	189	179	522	428		98	132.75	153.667	329.5		1	1.35459	1.56803	3.36224
mmu-miR-151-5p	139	134	212	454	72	149	161	65	89	159	179	205	296	330		161.667	209	104.333	252.5		1	1.29278	0.645361	1.56186
mmu-miR-152-3p	74	39	85	111	53	71	50	43	49	100	77	108	118	165		66	71.25	64	117		1	1.07955	0.969697	1.77273
mmu-miR-152-5p	0	1	0	0	0	0	4	0	1	0	0	0	6	0		0.333333	1	0.333333	1.5		1	3	1	4.5
mmu-miR-154-5p	0	0	0	0	0	0	0	0	0	0	0	1	0	1		0	0	0	0.5		#DIV/0!	#DIV/0!	#DIV/0!	#DIV/0!
mmu-miR-155-3p	0	0	0	0	0	0	0	0	0	0	1	0	0	1		0	0	0	0.5		#DIV/0!	#DIV/0!	#DIV/0!	#DIV/0!
mmu-miR-155-5p	1	0	1	2	2	3	2	0	1	2	5	7	8	15		0.666667	2.25	1	8.75		1	3.375	1.5	13.125
mmu-miR-15a-3p	1	1	0	0	1	0	0	1	1	0	0	3	1	2		0.666667	0.25	0.666667	1.5		1	0.375	1	2.25
mmu-miR-15a-5p	4	11	9	10	21	13	18	3	19	35	41	20	56	49		8	15.5	19	41.5		1	1.9375	2.375	5.1875
mmu-miR-15b-3p	4	0	0	3	2	6	4	2	1	6	1	12	3	19		1.33333	3.75	3	8.75		1	2.8125	2.25	6.5625
mmu-miR-15b-5p	3	1	2	8	17	10	22	10	6	30	20	13	39	59		2	14.25	15.3333	32.75		1	7.125	7.66667	16.375
mmu-miR-16-1-3p	0	0	0	1	2	0	2	1	0	3	2	0	2	11		0	1.25	1.33333	3.75		#DIV/0!	#DIV/0!	#DIV/0!	#DIV/0!
mmu-miR-16-2-3p	0	2	0	2	3	1	0	1	2	1	0	0	0	2		0.666667	1.5	1.33333	0.5		1	2.25	2	0.75
mmu-miR-16-5p	78	104	121	150	191	156	281	270	229	348	432	469	419	785		101	194.5	282.333	526.25		1	1.92574	2.79538	5.2104
mmu-miR-17-5p	8	7	5	7	10	10	20	6	11	14	36	26	43	63		6.66667	11.75	10.3333	42		1	1.7625	1.55	6.3
mmu-miR-181a-1-3p	0	0	0	0	0	0	1	0	0	0	2	2	0	3		0	0.25	0	1.75		#DIV/0!	#DIV/0!	#DIV/0!	#DIV/0!
mmu-miR-181a-2-3p	0	0	0	1	1	0	2	0	0	1	2	1	6	2		0	1	0.333333	2.75		#DIV/0!	#DIV/0!	#DIV/0!	#DIV/0!
mmu-miR-181a-5p	17	20	10	20	22	11	18	12	22	29	31	35	59	109		15.6667	17.75	21	58.5		1	1.13298	1.34043	3.73404
mmu-miR-181b-5p	0	1	0	1	6	6	6	0	1	3	5	5	0	12		0.333333	4.75	1.33333	5.5		1	14.25	4	16.5
mmu-miR-181c-3p	0	0	0	0	0	0	2	0	0	0	0	0	0	0		0	0.5	0	0		#DIV/0!	#DIV/0!	#DIV/0!	#DIV/0!
mmu-miR-181c-5p	1	0	2	1	3	0	6	1	1	1	11	0	8	5		1	2.5	1	6		1	2.5	1	6
mmu-miR-181d-5p	0	0	0	2	1	0	1	0	1	0	7	1	2	6		0	1	0.333333	4		#DIV/0!	#DIV/0!	#DIV/0!	#DIV/0!
mmu-miR-182-5p	35	30	58	362	215	98	170	30	82	115	423	293	974	1052		41	211.25	75.6667	685.5		1	5.15244	1.84553	16.7195
mmu-miR-183-3p	0	0	0	2	1	2	0	0	1	0	2	0	3	14		0	1.25	0.333333	4.75		#DIV/0!	#DIV/0!	#DIV/0!	#DIV/0!
mmu-miR-183-5p	40	41	26	351	196	123	92	41	99	130	639	547	1562	1182		35.6667	190.5	90	982.5		1	5.34112	2.52336	27.5467
mmu-miR-1839-3p	1	4	1	0	1	5	5	8	2	7	9	5	14	10		2	2.75	5.66667	9.5		1	1.375	2.83333	4.75
mmu-miR-1839-5p	4	7	11	9	11	0	41	5	12	16	13	10	23	42		7.33333	15.25	11	22		1	2.07955	1.5	3
mmu-miR-184-3p	0	0	0	0	2	0	2	0	0	0	1	0	1	1		0	1	0	0.75		#DIV/0!	#DIV/0!	#DIV/0!	#DIV/0!
mmu-miR-1843a-3p	2	0	2	2	3	0	1	2	2	2	1	0	9	6		1.33333	1.5	2	4		1	1.125	1.5	3
mmu-miR-1843a-5p	4	3	8	0	8	1	7	6	10	11	5	9	12	16		5	4	9	10.5		1	0.8	1.8	2.1
mmu-miR-1843b-3p	2	4	11	1	5	6	1	3	7	5	2	0	8	3		5.66667	3.25	5	3.25		1	0.573529	0.882353	0.573529
mmu-miR-1843b-5p	8	12	18	4	15	4	13	15	19	23	6	16	25	28		12.6667	9	19	18.75		1	0.710526	1.5	1.48026
mmu-miR-185-3p	0	0	0	0	0	0	0	0	1	0	0	0	2	0		0	0	0.333333	0.5		#DIV/0!	#DIV/0!	#DIV/0!	#DIV/0!
mmu-miR-185-5p	1	6	5	8	6	6	6	4	4	6	10	18	25	23		4	6.5	4.66667	19		1	1.625	1.16667	4.75
mmu-miR-186-5p	1	2	2	4	1	5	17	12	11	14	8	11	15	31		1.66667	6.75	12.3333	16.25		1	4.05	7.4	9.75
mmu-miR-187-3p	2	0	2	1	0	0	1	1	0	4	4	2	0	6		1.33333	0.5	1.66667	3		1	0.375	1.25	2.25
mmu-miR-18a-5p	6	6	3	12	10	5	7	2	1	3	28	10	23	29		5	8.5	2	22.5		1	1.7	0.4	4.5
mmu-miR-191-5p	55	122	163	173	175	177	359	142	234	376	416	393	795	1065		113.333	221	250.667	667.25		1	1.95	2.21176	5.8875
mmu-miR-1912-3p	0	0	0	0	0	0	0	0	0	1	0	0	1	0		0	0	0.333333	0.25		#DIV/0!	#DIV/0!	#DIV/0!	#DIV/0!
mmu-miR-1912-5p	0	0	0	4	0	0	0	0	0	0	1	0	0	0		0	1	0	0.25		#DIV/0!	#DIV/0!	#DIV/0!	#DIV/0!
mmu-miR-192-3p	6	10	7	6	8	8	14	18	20	31	14	14	24	29		7.66667	9	23	20.25		1	1.17391	3	2.6413
mmu-miR-192-5p	4185	10067	13812	5237	5760	3904	11381	8061	14695	20197	9673	11560	23863	21790		9354.67	6570.5	14317.7	16721.5		1	0.702377	1.53054	1.7875
mmu-miR-193a-3p	3	1	4	4	5	1	7	14	14	28	11	11	4	9		2.66667	4.25	18.6667	8.75		1	1.59375	7	3.28125
mmu-miR-193a-5p	0	0	0	0	0	1	0	1	1	2	0	0	0	1		0	0.25	1.33333	0.25		#DIV/0!	#DIV/0!	#DIV/0!	#DIV/0!
mmu-miR-193b-3p	1	0	0	3	7	2	3	2	3	3	3	19	20	17		0.333333	3.75	2.66667	14.75		1	11.25	8	44.25
mmu-miR-194-2-3p	8	11	6	11	8	1	4	8	12	13	10	22	5	18		8.33333	6	11	13.75		1	0.72	1.32	1.65
mmu-miR-194-5p	415	902	1252	530	946	756	1209	1347	1943	2637	1397	2252	2314	3110		856.333	860.25	1975.67	2268.25		1	1.00457	2.30712	2.64879
mmu-miR-1946a	0	0	0	0	1	0	1	0	0	0	4	0	1	3		0	0.5	0	2		#DIV/0!	#DIV/0!	#DIV/0!	#DIV/0!
mmu-miR-1948-3p	0	2	1	0	1	0	0	5	7	4	0	0	0	2		1	0.25	5.33333	0.5		1	0.25	5.33333	0.5
mmu-miR-1948-5p	0	1	2	1	0	0	2	2	2	2	4	2	1	5		1	0.75	2	3		1	0.75	2	3
mmu-miR-1954	0	2	0	2	2	0	1	0	1	1	8	0	0	19		0.666667	1.25	0.666667	6.75		1	1.875	1	10.125
mmu-miR-1957a	2	3	11	23	10	3	6	1	7	4	7	2	9	86		5.33333	10.5	4	26		1	1.96875	0.75	4.875
mmu-miR-195a-3p	0	0	0	0	0	0	0	1	0	0	0	1	3	2		0	0	0.333333	1.5		#DIV/0!	#DIV/0!	#DIV/0!	#DIV/0!
mmu-miR-195a-5p	4	1	6	6	5	3	19	14	17	28	34	41	23	55		3.66667	8.25	19.6667	38.25		1	2.25	5.36364	10.4318
mmu-miR-1970	1	0	0	0	0	0	0	1	0	0	3	2	2	18		0.333333	0	0.333333	6.25		1	0	1	18.75
mmu-miR-1981-3p	0	1	0	1	1	0	0	3	0	0	0	6	1	0		0.333333	0.5	1	1.75		1	1.5	3	5.25
mmu-miR-1981-5p	2	9	7	9	11	6	5	15	6	15	8	4	36	36		6	7.75	12	21		1	1.29167	2	3.5
mmu-miR-1983	0	1	1	1	0	0	3	0	1	4	0	3	4	0		0.666667	1	1.66667	1.75		1	1.5	2.5	2.625
mmu-miR-199a-3p	17	20	33	28	46	45	118	27	33	63	134	58	167	243		23.3333	59.25	41	150.5		1	2.53929	1.75714	6.45
mmu-miR-199a-5p	4	5	14	13	20	19	33	6	14	25	57	37	65	114		7.66667	21.25	15	68.25		1	2.77174	1.95652	8.90217
mmu-miR-199b-3p	17	20	33	28	46	45	118	27	33	63	134	58	167	243		23.3333	59.25	41	150.5		1	2.53929	1.75714	6.45
mmu-miR-199b-5p	0	0	0	0	0	0	3	1	1	1	3	2	4	5		0	0.75	1	3.5		#DIV/0!	#DIV/0!	#DIV/0!	#DIV/0!
mmu-miR-19a-3p	3	1	7	0	8	1	45	4	13	17	30	2	14	12		3.66667	13.5	11.3333	14.5		1	3.68182	3.09091	3.95455
mmu-miR-19b-3p	13	11	28	7	30	17	102	38	90	68	92	35	91	99		17.3333	39	65.3333	79.25		1	2.25	3.76923	4.57212
mmu-miR-200a-3p	0	0	2	2	3	0	14	1	3	2	16	11	18	22		0.666667	4.75	2	16.75		1	7.125	3	25.125
mmu-miR-200b-3p	1	2	7	13	14	7	23	7	8	9	46	31	79	88		3.33333	14.25	8	61		1	4.275	2.4	18.3
mmu-miR-200b-5p	0	0	0	0	1	0	0	0	0	3	1	1	0	0		0	0.25	1	0.5		#DIV/0!	#DIV/0!	#DIV/0!	#DIV/0!
mmu-miR-200c-3p	0	0	1	8	6	17	4	4	6	9	14	35	47	40		0.333333	8.75	6.33333	34		1	26.25	19	102
mmu-miR-203-3p	10	20	26	23	10	12	64	29	52	67	24	32	49	54		18.6667	27.25	49.3333	39.75		1	1.45982	2.64286	2.12946
mmu-miR-20a-5p	4	5	9	7	8	6	21	12	5	13	29	10	21	30		6	10.5	10	22.5		1	1.75	1.66667	3.75
mmu-miR-210-3p	0	0	2	2	1	0	3	1	1	1	6	6	5	14		0.666667	1.5	1	7.75		1	2.25	1.5	11.625
mmu-miR-210-5p	0	0	0	1	0	0	1	0	1	0	1	0	0	1		0	0.5	0.333333	0.5		#DIV/0!	#DIV/0!	#DIV/0!	#DIV/0!
mmu-miR-2137	0	1	0	5	1	3	1	0	1	0	4	0	0	50		0.333333	2.5	0.333333	13.5		1	7.5	1	40.5
mmu-miR-214-3p	5	1	13	14	21	11	35	13	14	16	64	39	114	97		6.33333	20.25	14.3333	78.5		1	3.19737	2.26316	12.3947
mmu-miR-214-5p	1	0	0	1	1	1	3	0	5	0	14	4	17	10		0.333333	1.5	1.66667	11.25		1	4.5	5	33.75
mmu-miR-215-5p	2	4	4	1	1	4	4	0	4	3	6	22	10	15		3.33333	2.5	2.33333	13.25		1	0.75	0.7	3.975
mmu-miR-21a-3p	1	1	0	2	8	5	8	2	4	8	8	12	9	15		0.666667	5.75	4.66667	11		1	8.625	7	16.5
mmu-miR-21a-5p	1152	1433	1628	3696	8043	5591	11484	2595	3715	4681	13221	12593	15283	22043		1404.33	7203.5	3663.67	15785		1	5.12948	2.60883	11.2402
mmu-miR-21b	0	0	0	0	0	1	0	0	0	0	0	0	0	1		0	0.25	0	0.25		#DIV/0!	#DIV/0!	#DIV/0!	#DIV/0!
mmu-miR-22-3p	319	570	702	365	304	206	627	367	751	896	522	511	1014	1280		530.333	375.5	671.333	831.75		1	0.708045	1.26587	1.56835
mmu-miR-22-5p	6	6	5	13	16	5	12	27	8	12	11	20	24	31		5.66667	11.5	15.6667	21.5		1	2.02941	2.76471	3.79412
mmu-miR-221-3p	21	40	53	68	73	72	147	68	102	139	124	184	240	290		38	90	103	209.5		1	2.36842	2.71053	5.51316
mmu-miR-221-5p	4	17	2	39	28	15	16	13	10	30	36	39	68	108		7.66667	24.5	17.6667	62.75		1	3.19565	2.30435	8.18478
mmu-miR-222-3p	2	3	1	7	5	5	12	8	2	15	14	8	40	49		2	7.25	8.33333	27.75		1	3.625	4.16667	13.875
mmu-miR-222-5p	0	0	0	0	0	0	0	1	0	0	0	0	0	0		0	0	0.333333	0		#DIV/0!	#DIV/0!	#DIV/0!	#DIV/0!
mmu-miR-223-3p	2	2	8	19	53	39	51	12	5	23	103	79	122	168		4	40.5	13.3333	118		1	10.125	3.33333	29.5
mmu-miR-223-5p	0	0	0	0	1	2	2	1	0	0	0	0	0	3		0	1.25	0.333333	0.75		#DIV/0!	#DIV/0!	#DIV/0!	#DIV/0!
mmu-miR-224-5p	0	0	1	0	2	5	3	0	0	0	3	1	8	8		0.333333	2.5	0	5		1	7.5	0	15
mmu-miR-23a-3p	15	32	34	60	89	58	95	30	62	78	129	116	215	321		27	75.5	56.6667	195.25		1	2.7963	2.09877	7.23148
mmu-miR-23b-3p	28	52	63	69	114	75	131	57	102	175	146	200	193	346		47.6667	97.25	111.333	221.25		1	2.04021	2.33566	4.64161
mmu-miR-23b-5p	0	0	0	0	0	0	0	0	0	0	3	0	0	0		0	0	0	0.75		#DIV/0!	#DIV/0!	#DIV/0!	#DIV/0!
mmu-miR-24-2-5p	0	0	0	0	6	5	7	3	4	6	3	5	18	9		0	4.5	4.33333	8.75		#DIV/0!	#DIV/0!	#DIV/0!	#DIV/0!
mmu-miR-24-3p	34	53	59	94	123	96	155	95	117	133	224	263	362	481		48.6667	117	115	332.5		1	2.40411	2.36301	6.83219
mmu-miR-25-3p	20	52	38	57	79	53	115	64	79	108	140	150	222	251		36.6667	76	83.6667	190.75		1	2.07273	2.28182	5.20227
mmu-miR-25-5p	0	0	0	0	1	0	0	0	0	2	0	1	0	1		0	0.25	0.666667	0.5		#DIV/0!	#DIV/0!	#DIV/0!	#DIV/0!
mmu-miR-26a-2-3p	0	0	0	0	2	3	0	0	2	0	2	0	3	6		0	1.25	0.666667	2.75		#DIV/0!	#DIV/0!	#DIV/0!	#DIV/0!
mmu-miR-26a-5p	259	594	572	473	495	322	764	666	881	1243	747	901	1317	1848		475	513.5	930	1203.25		1	1.08105	1.95789	2.53316
mmu-miR-26b-3p	1	0	1	0	0	0	0	0	1	0	0	0	2	0		0.666667	0	0.333333	0.5		1	0	0.5	0.75
mmu-miR-26b-5p	174	254	244	191	397	263	477	407	482	637	510	650	839	1279		224	332	508.667	819.5		1	1.48214	2.27083	3.65848
mmu-miR-27a-3p	19	19	28	37	73	43	78	51	57	87	130	200	233	251		22	57.75	65	203.5		1	2.625	2.95455	9.25
mmu-miR-27a-5p	0	0	0	1	2	2	1	0	0	0	3	0	2	2		0	1.5	0	1.75		#DIV/0!	#DIV/0!	#DIV/0!	#DIV/0!
mmu-miR-27b-3p	361	482	554	964	1370	1209	1642	894	1505	2085	2483	4832	4109	4240		465.667	1296.25	1494.67	3916		1	2.78364	3.20974	8.40945
mmu-miR-27b-5p	0	0	0	0	3	0	1	0	0	0	2	0	0	0		0	1	0	0.5		#DIV/0!	#DIV/0!	#DIV/0!	#DIV/0!
mmu-miR-28a-3p	3	3	4	9	9	5	12	2	2	8	3	18	17	10		3.33333	8.75	4	12		1	2.625	1.2	3.6
mmu-miR-28a-5p	46	31	42	107	45	66	51	36	36	56	66	63	119	161		39.6667	67.25	42.6667	102.25		1	1.69538	1.07563	2.57773
mmu-miR-28b	0	0	0	0	0	0	0	0	0	0	0	0	0	0		0	0	0	0		#DIV/0!	#DIV/0!	#DIV/0!	#DIV/0!
mmu-miR-28c	46	31	42	107	45	66	51	36	36	56	66	63	119	161		39.6667	67.25	42.6667	102.25		1	1.69538	1.07563	2.57773
mmu-miR-290a-3p	0	0	0	0	0	0	0	0	0	0	0	0	0	3		0	0	0	0.75		#DIV/0!	#DIV/0!	#DIV/0!	#DIV/0!
mmu-miR-290a-5p	0	0	0	0	0	0	0	0	0	0	0	0	0	3		0	0	0	0.75		#DIV/0!	#DIV/0!	#DIV/0!	#DIV/0!
mmu-miR-299a-5p	1	0	0	0	2	1	0	0	0	0	3	8	4	5		0.333333	0.75	0	5		1	2.25	0	15
mmu-miR-299b-5p	1	0	0	0	2	1	0	0	0	0	3	8	4	5		0.333333	0.75	0	5		1	2.25	0	15
mmu-miR-29a-3p	44	55	104	62	108	89	145	105	153	157	170	148	233	348		67.6667	101	138.333	224.75		1	1.49261	2.04433	3.32143
mmu-miR-29a-5p	0	0	2	1	3	1	3	3	2	0	2	0	4	7		0.666667	2	1.66667	3.25		1	3	2.5	4.875
mmu-miR-29b-1-5p	0	0	0	0	0	2	1	0	0	1	0	0	0	0		0	0.75	0.333333	0		#DIV/0!	#DIV/0!	#DIV/0!	#DIV/0!
mmu-miR-29b-3p	4	4	7	1	9	4	10	10	4	16	28	12	28	34		5	6	10	25.5		1	1.2	2	5.1
mmu-miR-29c-3p	4	10	25	10	7	14	30	20	50	31	32	17	20	22		13	15.25	33.6667	22.75		1	1.17308	2.58974	1.75
mmu-miR-29c-5p	0	0	2	2	2	7	7	9	2	8	6	5	18	12		0.666667	4.5	6.33333	10.25		1	6.75	9.5	15.375
mmu-miR-300-3p	0	0	0	0	0	0	1	0	0	0	1	1	0	0		0	0.25	0	0.5		#DIV/0!	#DIV/0!	#DIV/0!	#DIV/0!
mmu-miR-301a-3p	0	0	0	0	2	1	4	0	3	3	0	3	4	10		0	1.75	2	4.25		#DIV/0!	#DIV/0!	#DIV/0!	#DIV/0!
mmu-miR-301a-5p	0	0	0	0	0	3	0	0	0	0	0	0	0	0		0	0.75	0	0		#DIV/0!	#DIV/0!	#DIV/0!	#DIV/0!
mmu-miR-30a-3p	23	23	35	33	43	27	64	37	59	59	55	69	85	137		27	41.75	51.6667	86.5		1	1.5463	1.91358	3.2037
mmu-miR-30a-5p	234	394	579	222	296	214	908	507	982	953	559	546	905	1148		402.333	410	814	789.5		1	1.01906	2.0232	1.9623
mmu-miR-30b-3p	1	0	0	0	0	0	0	0	0	0	0	2	0	0		0.333333	0	0	0.5		1	0	0	1.5
mmu-miR-30b-5p	25	30	53	42	86	62	116	58	58	93	109	148	223	238		36	76.5	69.6667	179.5		1	2.125	1.93519	4.98611
mmu-miR-30c-1-3p	0	0	0	2	0	2	0	0	0	3	0	0	0	0		0	1	1	0		#DIV/0!	#DIV/0!	#DIV/0!	#DIV/0!
mmu-miR-30c-2-3p	0	5	3	8	1	1	9	9	6	11	9	5	10	14		2.66667	4.75	8.66667	9.5		1	1.78125	3.25	3.5625
mmu-miR-30c-5p	126	245	253	247	303	242	439	340	419	523	518	648	963	938		208	307.75	427.333	766.75		1	1.47957	2.05449	3.6863
mmu-miR-30d-3p	2	0	0	0	0	0	3	1	2	1	3	0	0	1		0.666667	0.75	1.33333	1		1	1.125	2	1.5
mmu-miR-30d-5p	109	199	272	203	174	126	287	211	363	514	336	354	552	702		193.333	197.5	362.667	486		1	1.02155	1.87586	2.51379
mmu-miR-30e-3p	1	20	11	11	17	9	12	23	12	26	21	23	40	72		10.6667	12.25	20.3333	39		1	1.14844	1.90625	3.65625
mmu-miR-30e-5p	31	35	66	31	56	36	104	66	137	141	120	74	107	145		44	56.75	114.667	111.5		1	1.28977	2.60606	2.53409
mmu-miR-30f	0	0	0	0	0	0	1	0	0	0	0	0	0	2		0	0.25	0	0.5		#DIV/0!	#DIV/0!	#DIV/0!	#DIV/0!
mmu-miR-31-3p	1	0	1	0	3	1	3	1	4	11	2	8	3	12		0.666667	1.75	5.33333	6.25		1	2.625	8	9.375
mmu-miR-31-5p	11	37	23	19	18	9	16	23	35	52	23	18	30	75		23.6667	15.5	36.6667	36.5		1	0.65493	1.5493	1.54225
mmu-miR-3103-3p	0	0	0	1	1	0	0	0	1	0	1	0	0	7		0	0.5	0.333333	2		#DIV/0!	#DIV/0!	#DIV/0!	#DIV/0!
mmu-miR-3105-5p	0	0	2	0	0	0	2	0	4	0	4	0	2	2		0.666667	0.5	1.33333	2		1	0.75	2	3
mmu-miR-32-5p	0	0	2	0	0	1	2	2	1	2	3	7	0	4		0.666667	0.75	1.66667	3.5		1	1.125	2.5	5.25
mmu-miR-320-3p	0	16	14	10	7	6	21	13	15	15	19	19	25	35		10	11	14.3333	24.5		1	1.1	1.43333	2.45
mmu-miR-320-5p	3	7	0	6	6	2	23	13	4	5	7	4	10	40		3.33333	9.25	7.33333	15.25		1	2.775	2.2	4.575
mmu-miR-322-3p	0	0	0	2	5	3	2	2	1	4	3	0	5	14		0	3	2.33333	5.5		#DIV/0!	#DIV/0!	#DIV/0!	#DIV/0!
mmu-miR-322-5p	5	2	3	1	11	4	10	5	7	1	16	16	15	39		3.33333	6.5	4.33333	21.5		1	1.95	1.3	6.45
mmu-miR-323-3p	0	0	0	0	0	0	0	0	0	0	0	0	0	0		0	0	0	0		#DIV/0!	#DIV/0!	#DIV/0!	#DIV/0!
mmu-miR-323-5p	0	0	0	0	0	0	0	0	0	0	0	0	0	0		0	0	0	0		#DIV/0!	#DIV/0!	#DIV/0!	#DIV/0!
mmu-miR-324-3p	2	1	4	0	3	5	6	3	4	9	3	11	2	21		2.33333	3.5	5.33333	9.25		1	1.5	2.28571	3.96429
mmu-miR-326-3p	0	0	0	2	6	5	1	4	6	6	5	3	6	11		0	3.5	5.33333	6.25		#DIV/0!	#DIV/0!	#DIV/0!	#DIV/0!
mmu-miR-326-5p	0	0	0	0	0	0	0	0	0	0	0	0	0	0		0	0	0	0		#DIV/0!	#DIV/0!	#DIV/0!	#DIV/0!
mmu-miR-327	0	0	0	0	0	0	0	0	0	0	0	0	0	0		0	0	0	0		#DIV/0!	#DIV/0!	#DIV/0!	#DIV/0!
mmu-miR-328-3p	5	5	5	2	9	7	4	6	17	10	7	15	9	17		5	5.5	11	12		1	1.1	2.2	2.4
mmu-miR-328-5p	0	0	0	0	0	0	0	2	0	0	0	0	0	0		0	0	0.666667	0		#DIV/0!	#DIV/0!	#DIV/0!	#DIV/0!
mmu-miR-329-3p	1	0	0	0	0	0	0	0	0	0	0	0	5	1		0.333333	0	0	1.5		1	0	0	4.5
mmu-miR-329-5p	0	1	0	1	0	0	0	0	0	0	0	0	0	0		0.333333	0.25	0	0		1	0.75	0	0
mmu-miR-33-3p	2	0	0	0	1	0	0	0	1	0	0	1	1	1		0.666667	0.25	0.333333	0.75		1	0.375	0.5	1.125
mmu-miR-33-5p	0	0	0	0	2	0	0	0	0	0	0	0	0	0		0	0.5	0	0		#DIV/0!	#DIV/0!	#DIV/0!	#DIV/0!
mmu-miR-330-3p	1	1	0	1	0	0	0	0	0	0	0	0	1	0		0.666667	0.25	0	0.25		1	0.375	0	0.375
mmu-miR-330-5p	0	0	0	1	0	1	0	0	0	0	0	1	2	1		0	0.5	0	1		#DIV/0!	#DIV/0!	#DIV/0!	#DIV/0!
mmu-miR-331-3p	6	1	1	7	6	2	13	1	4	5	7	9	6	13		2.66667	7	3.33333	8.75		1	2.625	1.25	3.28125
mmu-miR-331-5p	0	0	0	0	1	0	0	0	0	0	0	0	0	0		0	0.25	0	0		#DIV/0!	#DIV/0!	#DIV/0!	#DIV/0!
mmu-miR-335-3p	6	6	7	29	3	7	8	5	13	27	22	15	36	46		6.33333	11.75	15	29.75		1	1.85526	2.36842	4.69737
mmu-miR-335-5p	1	0	2	1	4	2	0	4	3	10	8	5	8	15		1	1.75	5.66667	9		1	1.75	5.66667	9
mmu-miR-337-3p	0	0	0	0	0	0	0	0	0	0	0	0	1	2		0	0	0	0.75		#DIV/0!	#DIV/0!	#DIV/0!	#DIV/0!
mmu-miR-337-5p	0	0	0	0	0	0	1	0	0	0	0	1	0	0		0	0.25	0	0.25		#DIV/0!	#DIV/0!	#DIV/0!	#DIV/0!
mmu-miR-338-3p	0	0	1	1	1	0	0	0	0	0	0	1	1	9		0.333333	0.5	0	2.75		1	1.5	0	8.25
mmu-miR-338-5p	2	0	0	0	0	0	0	2	0	0	2	0	0	0		0.666667	0	0.666667	0.5		1	0	1	0.75
mmu-miR-339-3p	0	0	0	1	1	0	0	2	0	1	1	4	4	2		0	0.5	1	2.75		#DIV/0!	#DIV/0!	#DIV/0!	#DIV/0!
mmu-miR-339-5p	1	3	5	4	2	4	7	2	9	2	10	15	12	20		3	4.25	4.33333	14.25		1	1.41667	1.44444	4.75
mmu-miR-340-3p	0	3	0	0	0	0	0	3	0	0	0	2	2	9		1	0	1	3.25		1	0	1	3.25
mmu-miR-340-5p	4	12	17	6	30	28	75	29	22	28	50	54	69	121		11	34.75	26.3333	73.5		1	3.15909	2.39394	6.68182
mmu-miR-341-3p	0	0	0	0	0	0	0	0	0	0	0	0	1	0		0	0	0	0.25		#DIV/0!	#DIV/0!	#DIV/0!	#DIV/0!
mmu-miR-341-5p	0	0	0	0	0	0	0	0	0	0	0	0	0	0		0	0	0	0		#DIV/0!	#DIV/0!	#DIV/0!	#DIV/0!
mmu-miR-342-3p	2	0	0	7	3	1	10	4	8	10	25	20	18	46		0.666667	5.25	7.33333	27.25		1	7.875	11	40.875
mmu-miR-345-3p	0	1	1	5	8	2	5	3	3	2	3	5	6	3		0.666667	5	2.66667	4.25		1	7.5	4	6.375
mmu-miR-345-5p	1	2	0	2	7	5	4	2	4	3	4	2	2	14		1	4.5	3	5.5		1	4.5	3	5.5
mmu-miR-346-3p	0	0	0	0	0	0	0	0	0	0	0	0	1	2		0	0	0	0.75		#DIV/0!	#DIV/0!	#DIV/0!	#DIV/0!
mmu-miR-3470a	3	4	0	12	9	1	13	10	4	7	6	12	9	34		2.33333	8.75	7	15.25		1	3.75	3	6.53571
mmu-miR-3470b	28	127	3	172	86	13	69	171	45	81	209	140	86	879		52.6667	85	99	328.5		1	1.61392	1.87975	6.23734
mmu-miR-3471	0	0	1	0	0	0	1	0	0	4	4	2	0	6		0.333333	0.25	1.33333	3		1	0.75	4	9
mmu-miR-3473a	1	0	0	0	0	1	0	0	0	1	0	0	3	3		0.333333	0.25	0.333333	1.5		1	0.75	1	4.5
mmu-miR-3473b	2	1	0	2	4	1	3	0	1	2	0	1	3	12		1	2.5	1	4		1	2.5	1	4
mmu-miR-3473d	0	0	0	0	3	0	1	0	2	2	2	0	1	2		0	1	1.33333	1.25		#DIV/0!	#DIV/0!	#DIV/0!	#DIV/0!
mmu-miR-3473f	0	2	2	4	1	0	0	0	0	1	3	2	2	6		1.33333	1.25	0.333333	3.25		1	0.9375	0.25	2.4375
mmu-miR-34a-5p	7	6	15	10	21	39	66	3	12	31	69	116	116	87		9.33333	34	15.3333	97		1	3.64286	1.64286	10.3929
mmu-miR-34b-5p	0	0	0	0	0	0	1	0	0	0	2	0	0	3		0	0.25	0	1.25		#DIV/0!	#DIV/0!	#DIV/0!	#DIV/0!
mmu-miR-34c-5p	0	0	0	0	0	0	1	0	0	0	0	2	7	6		0	0.25	0	3.75		#DIV/0!	#DIV/0!	#DIV/0!	#DIV/0!
mmu-miR-350-3p	0	1	0	1	6	1	3	0	0	0	4	0	3	6		0.333333	2.75	0	3.25		1	8.25	0	9.75
mmu-miR-350-5p	1	0	0	1	0	2	0	0	1	0	2	3	0	1		0.333333	0.75	0.333333	1.5		1	2.25	1	4.5
mmu-miR-351-3p	1	0	0	1	0	0	0	0	0	0	1	0	0	3		0.333333	0.25	0	1		1	0.75	0	3
mmu-miR-351-5p	3	7	6	14	14	6	38	2	4	11	28	9	35	38		5.33333	18	5.66667	27.5		1	3.375	1.0625	5.15625
mmu-miR-3535	9	19	2	24	8	3	3	17	16	20	12	14	20	53		10	9.5	17.6667	24.75		1	0.95	1.76667	2.475
mmu-miR-361-3p	0	1	0	5	0	1	1	2	0	1	4	0	5	10		0.333333	1.75	1	4.75		1	5.25	3	14.25
mmu-miR-361-5p	1	3	0	1	10	5	8	9	5	4	17	13	20	16		1.33333	6	6	16.5		1	4.5	4.5	12.375
mmu-miR-362-3p	1	0	4	0	1	2	3	3	5	5	6	0	4	2		1.66667	1.5	4.33333	3		1	0.9	2.6	1.8
mmu-miR-362-5p	0	0	0	1	0	1	0	0	1	1	0	1	1	4		0	0.5	0.666667	1.5		#DIV/0!	#DIV/0!	#DIV/0!	#DIV/0!
mmu-miR-363-5p	0	0	0	0	0	0	0	0	0	0	1	0	0	3		0	0	0	1		#DIV/0!	#DIV/0!	#DIV/0!	#DIV/0!
mmu-miR-365-3p	10	2	9	2	4	4	4	8	12	8	7	26	6	11		7	3.5	9.33333	12.5		1	0.5	1.33333	1.78571
mmu-miR-369-3p	0	0	0	0	0	0	0	0	0	0	1	2	0	2		0	0	0	1.25		#DIV/0!	#DIV/0!	#DIV/0!	#DIV/0!
mmu-miR-374b-5p	0	0	0	2	2	6	5	2	0	8	7	6	7	10		0	3.75	3.33333	7.5		#DIV/0!	#DIV/0!	#DIV/0!	#DIV/0!
mmu-miR-374c-5p	0	0	0	2	2	6	5	2	0	8	7	6	7	10		0	3.75	3.33333	7.5		#DIV/0!	#DIV/0!	#DIV/0!	#DIV/0!
mmu-miR-378a-3p	132	252	319	185	206	153	395	243	417	410	289	349	743	680		234.333	234.75	356.667	515.25		1	1.00178	1.52205	2.19879
mmu-miR-378a-5p	15	10	22	17	18	17	18	36	39	61	39	42	53	55		15.6667	17.5	45.3333	47.25		1	1.11702	2.89362	3.01596
mmu-miR-378c	0	0	0	3	0	0	3	1	0	0	0	0	0	0		0	1.5	0.333333	0		#DIV/0!	#DIV/0!	#DIV/0!	#DIV/0!
mmu-miR-378d	0	1	2	0	0	1	0	0	0	2	2	1	0	2		1	0.25	0.666667	1.25		1	0.25	0.666667	1.25
mmu-miR-379-3p	0	1	0	0	0	0	1	0	0	0	1	3	0	0		0.333333	0.25	0	1		1	0.75	0	3
mmu-miR-379-5p	0	0	0	0	2	0	2	2	0	0	2	13	4	17		0	1	0.666667	9		#DIV/0!	#DIV/0!	#DIV/0!	#DIV/0!
mmu-miR-3960	0	0	0	0	1	0	2	0	0	1	0	0	6	29		0	0.75	0.333333	8.75		#DIV/0!	#DIV/0!	#DIV/0!	#DIV/0!
mmu-miR-3963	2	11	8	4	4	14	34	13	13	15	9	13	7	11		7	14	13.6667	10		1	2	1.95238	1.42857
mmu-miR-3967	0	0	0	0	0	2	1	0	0	0	3	2	2	2		0	0.75	0	2.25		#DIV/0!	#DIV/0!	#DIV/0!	#DIV/0!
mmu-miR-3968	1	2	4	3	3	1	8	4	2	5	15	1	1	8		2.33333	3.75	3.66667	6.25		1	1.60714	1.57143	2.67857
mmu-miR-3970	1	0	0	2	0	0	2	0	0	0	0	3	1	0		0.333333	1	0	1		1	3	0	3
mmu-miR-409-3p	0	0	0	0	3	1	7	0	0	0	0	0	2	1		0	2.75	0	0.75		#DIV/0!	#DIV/0!	#DIV/0!	#DIV/0!
mmu-miR-410-3p	0	0	0	0	0	1	0	0	1	0	1	1	1	5		0	0.25	0.333333	2		#DIV/0!	#DIV/0!	#DIV/0!	#DIV/0!
mmu-miR-411-3p	0	0	0	0	0	0	1	0	0	0	0	0	2	1		0	0.25	0	0.75		#DIV/0!	#DIV/0!	#DIV/0!	#DIV/0!
mmu-miR-411-5p	0	0	1	0	1	2	4	0	2	0	6	5	6	6		0.333333	1.75	0.666667	5.75		1	5.25	2	17.25
mmu-miR-421-3p	1	3	2	3	0	0	2	1	1	1	0	3	0	1		2	1.25	1	1		1	0.625	0.5	0.5
mmu-miR-421-5p	0	0	0	0	0	0	0	3	0	0	0	0	0	1		0	0	1	0.25		#DIV/0!	#DIV/0!	#DIV/0!	#DIV/0!
mmu-miR-423-3p	8	7	9	7	4	6	15	8	6	13	17	3	14	41		8	8	9	18.75		1	1	1.125	2.34375
mmu-miR-423-5p	2	2	8	17	8	9	8	20	9	14	33	7	16	28		4	10.5	14.3333	21		1	2.625	3.58333	5.25
mmu-miR-425-5p	1	3	1	4	3	2	9	5	8	1	7	15	6	17		1.66667	4.5	4.66667	11.25		1	2.7	2.8	6.75
mmu-miR-429-3p	0	4	4	0	3	2	4	0	3	7	15	16	27	40		2.66667	2.25	3.33333	24.5		1	0.84375	1.25	9.1875
mmu-miR-434-3p	0	0	0	2	4	7	0	0	0	1	2	2	2	9		0	3.25	0.333333	3.75		#DIV/0!	#DIV/0!	#DIV/0!	#DIV/0!
mmu-miR-450a-5p	0	3	0	0	3	0	2	3	1	2	0	0	4	5		1	1.25	2	2.25		1	1.25	2	2.25
mmu-miR-450b-5p	0	0	0	0	0	0	0	0	0	0	2	0	7	0		0	0	0	2.25		#DIV/0!	#DIV/0!	#DIV/0!	#DIV/0!
mmu-miR-451a	19	22	28	28	46	15	33	49	76	116	107	152	90	157		23	30.5	80.3333	126.5		1	1.32609	3.49275	5.5
mmu-miR-455-3p	0	0	4	1	2	3	4	7	14	6	2	9	3	8		1.33333	2.5	9	5.5		1	1.875	6.75	4.125
mmu-miR-455-5p	0	3	12	5	3	0	10	7	16	15	4	5	3	1		5	4.5	12.6667	3.25		1	0.9	2.53333	0.65
mmu-miR-466i-5p	28	96	0	66	54	0	36	118	52	54	158	54	42	561		41.3333	39	74.6667	203.75		1	0.943548	1.80645	4.92944
mmu-miR-466j	0	0	0	2	0	0	0	1	0	1	2	0	0	3		0	0.5	0.666667	1.25		#DIV/0!	#DIV/0!	#DIV/0!	#DIV/0!
mmu-miR-466k	0	0	0	0	1	0	1	3	4	0	1	0	0	0		0	0.5	2.33333	0.25		#DIV/0!	#DIV/0!	#DIV/0!	#DIV/0!
mmu-miR-484	2	9	8	9	9	5	13	5	9	19	20	18	22	36		6.33333	9	11	24		1	1.42105	1.73684	3.78947
mmu-miR-486a-5p	1004	1694	201	1592	2025	77	1287	2025	2712	3870	3694	4824	4133	4561		966.333	1245.25	2869	4303		1	1.28863	2.96895	4.45291
mmu-miR-486b-3p	0	0	0	0	0	0	0	0	0	0	0	0	1	0		0	0	0	0.25		#DIV/0!	#DIV/0!	#DIV/0!	#DIV/0!
mmu-miR-486b-5p	1004	1694	201	1592	2025	77	1287	2025	2712	3870	3694	4824	4133	4561		966.333	1245.25	2869	4303		1	1.28863	2.96895	4.45291
mmu-miR-495-3p	0	0	0	0	5	0	2	0	0	0	6	3	1	2		0	1.75	0	3		#DIV/0!	#DIV/0!	#DIV/0!	#DIV/0!
mmu-miR-497a-5p	0	1	3	0	1	2	3	2	6	8	9	8	3	13		1.33333	1.5	5.33333	8.25		1	1.125	4	6.1875
mmu-miR-500-3p	0	1	0	0	1	2	2	1	1	5	5	3	8	4		0.333333	1.25	2.33333	5		1	3.75	7	15
mmu-miR-501-3p	4	1	0	3	8	0	7	5	5	7	9	12	28	37		1.66667	4.5	5.66667	21.5		1	2.7	3.4	12.9
mmu-miR-5098	0	6	0	3	4	0	3	0	0	2	5	4	0	18		2	2.5	0.666667	6.75		1	1.25	0.333333	3.375
mmu-miR-5099	551	1228	459	2172	1298	420	1887	1822	1250	2121	3448	3420	2627	3700		746	1444.25	1731	3298.75		1	1.93599	2.32038	4.42192
mmu-miR-5100	0	0	0	0	8	0	10	1	2	1	2	0	3	3		0	4.5	1.33333	2		#DIV/0!	#DIV/0!	#DIV/0!	#DIV/0!
mmu-miR-511-3p	0	4	3	3	4	2	3	4	4	5	6	6	4	5		2.33333	3	4.33333	5.25		1	1.28571	1.85714	2.25
mmu-miR-5121	16	18	21	25	23	10	14	19	19	42	23	30	33	51		18.3333	18	26.6667	34.25		1	0.981818	1.45455	1.86818
mmu-miR-5125	0	0	0	0	0	0	0	0	0	0	0	0	3	0		0	0	0	0.75		#DIV/0!	#DIV/0!	#DIV/0!	#DIV/0!
mmu-miR-5126	0	0	1	1	2	1	2	1	0	0	1	0	2	9		0.333333	1.5	0.333333	3		1	4.5	1	9
mmu-miR-5128	0	0	0	0	0	0	0	4	0	0	0	0	1	0		0	0	1.33333	0.25		#DIV/0!	#DIV/0!	#DIV/0!	#DIV/0!
mmu-miR-5132-3p	0	0	0	2	0	0	0	2	0	0	2	0	0	8		0	0.5	0.666667	2.5		#DIV/0!	#DIV/0!	#DIV/0!	#DIV/0!
mmu-miR-5132-5p	0	0	0	0	0	0	0	2	0	0	2	0	0	8		0	0	0.666667	2.5		#DIV/0!	#DIV/0!	#DIV/0!	#DIV/0!
mmu-miR-532-3p	0	0	1	0	0	2	4	1	2	3	3	0	3	3		0.333333	1.5	2	2.25		1	4.5	6	6.75
mmu-miR-532-5p	6	8	20	12	16	7	31	6	19	17	48	29	49	67		11.3333	16.5	14	48.25		1	1.45588	1.23529	4.25735
mmu-miR-541-5p	0	0	0	0	0	2	0	1	0	0	1	2	3	5		0	0.5	0.333333	2.75		#DIV/0!	#DIV/0!	#DIV/0!	#DIV/0!
mmu-miR-542-3p	1	2	0	1	6	1	19	4	5	1	10	4	3	16		1	6.75	3.33333	8.25		1	6.75	3.33333	8.25
mmu-miR-574-3p	3	1	1	0	2	0	8	7	4	6	5	1	4	7		1.66667	2.5	5.66667	4.25		1	1.5	3.4	2.55
mmu-miR-574-5p	0	0	2	1	1	1	4	1	3	2	4	0	5	7		0.666667	1.75	2	4		1	2.625	3	6
mmu-miR-582-3p	1	0	0	0	3	1	0	0	0	0	2	3	1	4		0.333333	1	0	2.5		1	3	0	7.5
mmu-miR-582-5p	0	0	0	1	1	0	0	0	0	0	0	0	4	0		0	0.5	0	1		#DIV/0!	#DIV/0!	#DIV/0!	#DIV/0!
mmu-miR-592-5p	0	0	0	0	0	0	2	4	0	4	0	2	0	0		0	0.5	2.66667	0.5		#DIV/0!	#DIV/0!	#DIV/0!	#DIV/0!
mmu-miR-598-3p	0	0	1	0	0	0	0	0	6	4	0	1	0	7		0.333333	0	3.33333	2		1	0	10	6
mmu-miR-6236	20	38	22	15	16	25	110	35	44	39	36	6	27	73		26.6667	41.5	39.3333	35.5		1	1.55625	1.475	1.33125
mmu-miR-6238	0	2	3	7	2	4	74	4	10	6	4	0	4	11		1.66667	21.75	6.66667	4.75		1	13.05	4	2.85
mmu-miR-6240	45	90	11	78	96	24	280	253	86	128	154	69	61	209		48.6667	119.5	155.667	123.25		1	2.45548	3.19863	2.53253
mmu-miR-6244	2	0	0	0	0	0	1	0	3	3	0	1	0	3		0.666667	0.25	2	1		1	0.375	3	1.5
mmu-miR-6481	21	40	0	31	27	0	17	45	24	54	27	19	20	38		20.3333	18.75	41	26		1	0.922131	2.01639	1.27869
mmu-miR-652-3p	4	5	4	9	12	12	12	3	7	13	19	15	26	36		4.33333	11.25	7.66667	24		1	2.59615	1.76923	5.53846
mmu-miR-6538	0	0	0	0	1	0	1	0	1	0	4	0	2	11		0	0.5	0.333333	4.25		#DIV/0!	#DIV/0!	#DIV/0!	#DIV/0!
mmu-miR-6539	0	0	0	0	0	0	2	1	0	0	0	0	3	0		0	0.5	0.333333	0.75		#DIV/0!	#DIV/0!	#DIV/0!	#DIV/0!
mmu-miR-664-3p	0	4	1	1	1	2	4	4	7	4	3	5	18	19		1.66667	2	5	11.25		1	1.2	3	6.75
mmu-miR-664-5p	0	1	1	0	0	0	2	0	0	1	2	5	0	0		0.666667	0.5	0.333333	1.75		1	0.75	0.5	2.625
mmu-miR-669a-5p	0	0	0	1	1	0	0	0	0	0	1	1	6	2		0	0.5	0	2.5		#DIV/0!	#DIV/0!	#DIV/0!	#DIV/0!
mmu-miR-669c-5p	0	0	0	1	5	1	0	1	0	0	0	0	0	0		0	1.75	0.333333	0		#DIV/0!	#DIV/0!	#DIV/0!	#DIV/0!
mmu-miR-669p-5p	0	0	0	1	1	0	0	0	0	0	1	1	6	2		0	0.5	0	2.5		#DIV/0!	#DIV/0!	#DIV/0!	#DIV/0!
mmu-miR-671-3p	1	2	0	3	2	0	9	4	3	0	0	2	2	3		1	3.5	2.33333	1.75		1	3.5	2.33333	1.75
mmu-miR-671-5p	2	4	0	2	2	0	3	0	0	0	3	1	1	4		2	1.75	0	2.25		1	0.875	0	1.125
mmu-miR-674-3p	0	0	0	1	0	0	2	1	0	1	3	3	5	4		0	0.75	0.666667	3.75		#DIV/0!	#DIV/0!	#DIV/0!	#DIV/0!
mmu-miR-674-5p	0	0	1	3	1	0	3	3	1	0	5	2	4	4		0.333333	1.75	1.33333	3.75		1	5.25	4	11.25
mmu-miR-675-3p	0	0	0	0	0	0	0	1	0	4	0	3	1	2		0	0	1.66667	1.5		#DIV/0!	#DIV/0!	#DIV/0!	#DIV/0!
mmu-miR-675-5p	0	0	0	0	0	0	0	1	0	0	2	3	0	0		0	0	0.333333	1.25		#DIV/0!	#DIV/0!	#DIV/0!	#DIV/0!
mmu-miR-676-3p	0	5	2	7	7	2	10	2	3	4	5	4	4	25		2.33333	6.5	3	9.5		1	2.78571	1.28571	4.07143
mmu-miR-676-5p	0	0	0	0	0	0	1	0	0	0	0	3	3	0		0	0.25	0	1.5		#DIV/0!	#DIV/0!	#DIV/0!	#DIV/0!
mmu-miR-677-3p	181	385	306	390	279	120	374	379	456	701	495	489	220	296		290.667	290.75	512	375		1	1.00029	1.76147	1.29014
mmu-miR-677-5p	180	385	305	390	279	118	374	379	456	701	495	489	217	300		290	290.25	512	375.25		1	1.00086	1.76552	1.29397
mmu-miR-690	0	2	2	8	1	1	6	0	0	1	0	3	3	17		1.33333	4	0.333333	5.75		1	3	0.25	4.3125
mmu-miR-6937-5p	0	4	0	2	2	3	3	5	1	3	0	3	5	13		1.33333	2.5	3	5.25		1	1.875	2.25	3.9375
mmu-miR-700-5p	1	3	1	6	3	5	5	1	2	4	4	3	14	10		1.66667	4.75	2.33333	7.75		1	2.85	1.4	4.65
mmu-miR-709	18	16	0	22	20	0	44	60	11	33	50	19	33	141		11.3333	21.5	34.6667	60.75		1	1.89706	3.05882	5.36029
mmu-miR-714	0	2	0	2	4	1	6	5	0	1	0	0	3	11		0.666667	3.25	2	3.5		1	4.875	3	5.25
mmu-miR-7219-3p	0	0	2	1	0	0	0	0	0	2	1	3	2	1		0.666667	0.25	0.666667	1.75		1	0.375	1	2.625
mmu-miR-744-3p	1	0	1	1	0	0	1	1	3	2	0	3	4	1		0.666667	0.5	2	2		1	0.75	3	3
mmu-miR-744-5p	11	22	16	28	20	24	48	29	23	19	48	68	82	96		16.3333	30	23.6667	73.5		1	1.83673	1.44898	4.5
mmu-miR-802-5p	2	3	6	6	6	1	2	3	1	4	7	9	4	19		3.66667	3.75	2.66667	9.75		1	1.02273	0.727273	2.65909
mmu-miR-872-3p	0	1	1	3	0	0	0	0	0	1	2	3	2	7		0.666667	0.75	0.333333	3.5		1	1.125	0.5	5.25
mmu-miR-872-5p	0	1	1	1	3	1	2	1	3	4	8	8	4	19		0.666667	1.75	2.66667	9.75		1	2.625	4	14.625
mmu-miR-874-3p	33	39	32	76	38	22	63	63	66	68	65	69	155	206		34.6667	49.75	65.6667	123.75		1	1.4351	1.89423	3.56971
mmu-miR-92a-3p	413	549	598	466	487	397	953	645	1083	1449	1047	1322	1730	2094		520	575.75	1059	1548.25		1	1.10721	2.03654	2.9774
mmu-miR-92b-3p	0	0	0	2	0	1	2	0	0	1	1	2	0	2		0	1.25	0.333333	1.25		#DIV/0!	#DIV/0!	#DIV/0!	#DIV/0!
mmu-miR-93-3p	0	0	0	0	0	0	0	0	0	0	0	0	0	2		0	0	0	0.5		#DIV/0!	#DIV/0!	#DIV/0!	#DIV/0!
mmu-miR-93-5p	8	25	25	32	34	38	83	21	41	46	95	75	144	149		19.3333	46.75	36	115.75		1	2.4181	1.86207	5.98707
mmu-miR-96-5p	0	0	0	1	2	1	0	0	0	2	6	5	8	6		0	1	0.666667	6.25		#DIV/0!	#DIV/0!	#DIV/0!	#DIV/0!
mmu-miR-98-3p	0	0	0	0	1	0	0	0	0	0	0	1	3	1		0	0.25	0	1.25		#DIV/0!	#DIV/0!	#DIV/0!	#DIV/0!
mmu-miR-98-5p	14	11	11	6	15	10	31	17	40	32	38	36	39	58		12	15.5	29.6667	42.75		1	1.29167	2.47222	3.5625
mmu-miR-99a-5p	158	283	203	247	257	169	297	347	608	737	449	680	669	1097		214.667	242.5	564	723.75		1	1.12966	2.62733	3.37151
mmu-miR-99b-3p	0	0	0	0	1	0	0	1	0	2	0	3	2	1		0	0.25	1	1.5		#DIV/0!	#DIV/0!	#DIV/0!	#DIV/0!
mmu-miR-99b-5p	2288	3033	1462	4546	4381	3129	5911	3044	3455	5790	8469	9740	16155	17240		2261	4491.75	4096.33	12901		1	1.98662	1.81174	5.70588
rco-miR319a	0	0	0	0	0	0	0	0	0	2	0	0	0	18		0	0	0.666667	4.5		#DIV/0!	#DIV/0!	#DIV/0!	#DIV/0!
rco-miR319b	0	0	0	0	0	0	0	0	0	2	0	0	0	18		0	0	0.666667	4.5		#DIV/0!	#DIV/0!	#DIV/0!	#DIV/0!
rco-miR319c	0	0	0	0	0	0	0	0	0	2	0	0	0	18		0	0	0.666667	4.5		#DIV/0!	#DIV/0!	#DIV/0!	#DIV/0!

## Sheet: sample information
no	Tube Number	Sample	RIN	Tissue	Tube color
1	658	N-S	7.3	Mu liver	transparent
2	659	N-S	7.6	Mu liver	transparent
3	660	N-S	7.6	Mu liver	transparent
4	661	N-B	7.7	Mu liver	pink
5	655	N-B	7.6	Mu liver	pink
6	656	N-B	7.8	Mu liver	pink
7	653	N-B	8	Mu liver	pink
8	640	H-S	8	Mu liver	blue
9	642	H-S	8	Mu liver	blue
10	644	H-S	8.6	Mu liver	blue
11	648	H-B	8.3	Mu liver	purple
12	649	H-B	8.4	Mu liver	purple
13	650	H-B	8	Mu liver	purple
14	653	H-B	7.7	Mu liver	purple
